# Supplementary material for: IRIS3: integrated cell-type-specific regulon inference server from single-cell RNA-Seq
Source: Nucleic Acids Res. 2020 May 18;48(W1):W275–86. doi: 10.1093/nar/gkaa394 (PMC7319566; doi:10.1093/nar/gkaa394)
Supplement: gkaa394_Supplemental_Files [file gkaa394_supplemental_files.zip]

Archive with 5 entries (5 files):
- Supplementary Table S1.xlsx
- Supplementary Table S2.xlsx
- Supplementary Table S3.xlsx
- Supplementary Table S4.xlsx
- Supplementary-Information-04052020.docx
