# Supplementary material for: IRIS3: integrated cell-type-specific regulon inference server from single-cell RNA-Seq
Source: Nucleic Acids Res. 2020 May 18;48(W1):W275–86. doi: 10.1093/nar/gkaa394 (PMC7319566; doi:10.1093/nar/gkaa394)
Supplement: gkaa394_Supplemental_Files [file gkaa394_supplemental_files.zip › Supplementary Table S1.xlsx]

## Sheet: Sheet1
Tools	function	Parameters			Open to users	Description
			Default setting
			for non-10X data	Quick mode
QUBIC2	Biclustering	c	1		No	Consistency among biclusters
		f	0.7	0.5	Yes	Overlap level of biclusters
		k	20		Yes	Minimum cells in a bicluster
		o	500	100	Yes	Max number of total biclusters
Seurat	Object creation	min.cell	input cell * 0.1%		No	Remove low quality genes
		min.feature	200		No	Remove low quality cells
	Cell type prediction	# of PC	10		Yes	Number of principle component used for clustering
		Resolution	0.8		Yes	clustering resolution
		# of features	5000		Yes	Highly variable features used for clustering
DMINDA2.0/MEME	CTSR identification	Motif length	12		No	Number of base pairs per motif
		Promoter length	1000	500	Yes	Promoter region prior to genes for motif searching
