# Supplementary material for: IRIS3: integrated cell-type-specific regulon inference server from single-cell RNA-Seq
Source: Nucleic Acids Res. 2020 May 18;48(W1):W275–86. doi: 10.1093/nar/gkaa394 (PMC7319566; doi:10.1093/nar/gkaa394)
Supplement: gkaa394_Supplemental_Files [file gkaa394_supplemental_files.zip › Supplementary Table S2.xlsx]

## Sheet: Sheet1
Name	Version	Function	Resources
Key tools
Scran	1.14.1 (R)	normalization	https://bioconductor.org/packages/release/bioc/html/scran.html
DrImpute	1.0 (R)	imputation	https://github.com/gongx030/DrImpute
Seurat	3.1 (R)	clustering	https://satijalab.org/seurat/
QUBIC2	1 (C++)	biclustering	https://github.com/OSU-BMBL/QUBIC2
DMINDA2	06/21/2018	de novo motil finding	https://bmbl.bmi.osumc.edu/DMINDA2/
MEME	5.1.0		http://meme-suite.org/tools/meme
Accessory packages
Clustergrammer	1.0	heatmap	https://amp.pharm.mssm.edu/clustergrammer/
Plotly	-	silhuotte score and Sankey plot	https://plot.ly/
Slingshot	1.4.0 (R)	trajectory	https://github.com/kstreet13/slingshot
pySCENIC	0.9.19 (python)	Performance comparison	https://github.com/aertslab/SCENIC
Enrichr	2.1 (R)	functional enrichment for performance comparison	https://cran.r-project.org/web/packages/enrichR/vignettes/enrichR.html
org.HS.eg.db	3.10 (R)	gene name and sequence matching (human)	http://bioconductor.org/packages/release/data/annotation/html/org.Hs.eg.db.html
org.Mm.eg.db	3.10 (R)	gene name and sequence matching (mouse)	http://bioconductor.org/packages/release/data/annotation/html/org.Mm.eg.db.html
Websites
Enrichr	web	gene list enrichment analysis	https://amp.pharm.mssm.edu/Enrichr/
GeneCards		Human gene information	https://www.genecards.org/
MGI		Mouse gene information	http://www.informatics.jax.org/
ensembl		Gene ensembl ID	https://uswest.ensembl.org/index.html
Databases
HOCOMOCO	web	TF-motif binding database	http://hocomoco11.autosome.ru/human/mono?full=false
TOMTOM		motif comparison	http://meme-suite.org/tools/tomtom
CistromeDB		cistrome database	http://cistrome.org/db/#/
Plateform
R	3.5.1	platform	https://www.r-project.org/
python	3.6	platform	https://www.python.org/
