# Supplementary material for: IRIS3: integrated cell-type-specific regulon inference server from single-cell RNA-Seq
Source: Nucleic Acids Res. 2020 May 18;48(W1):W275–86. doi: 10.1093/nar/gkaa394 (PMC7319566; doi:10.1093/nar/gkaa394)
Supplement: gkaa394_Supplemental_Files [file gkaa394_supplemental_files.zip › Supplementary Table S3.xlsx]

## Sheet: datasets for performance tests
19 datasets for performance evaluation and comparison
	Dataset	Sp	Tissue	Cell #	Gene #	Provided cell types	Predicted Cell type	Seq tech	Paper	Data source	IRIS3 JobID
1	Guo	Mm	Lung	148	36188	9	4	C1	doi.org/10.1371/journal.pcbi.1004575	GSE69761	20191026133219
2	Fan(C1)	Hs	mayoloma-1	172	55860	4	5	C1	doi: 10.1101/gr.228080	GSE110499	2019110564805
3	Deng	Mm	Embryo	268	22457	10	6	manual	doi: 10.1126/science.1245316	GSE45719	2019102483152
4	Pollen	Hs	Brain stem cell	301	23730	11	9	C1	doi: 10.1038/nbt.2967	SRP041736	2019102483326
5	Chung	Hs	Immune cells	317	57915	4	8	C1	doi: 10.1038/ncomms15081	GSE75688	20191026133009
6	Darmanis	Hs	Brain	466	22088	-	9	C1	doi: 10.1073/pnas.1507125112	GSE67835	2019110103233
7	Usoskin	Mm	Neurons	622	25334	11	7	capture in well	doi: 10.1038/nn.3881	GSE59739	20191024223404
8	Rambow	Hs	Melanoma	675	57445	-	8	Smart-Seq2	doi: 10.1016/j.cell.2018.06.025	GSE116237	2019102482213
9	Kolodziejczyk	Mm	mESC	704	38653	3	8	C1	doi: 10.1038/ncomms9687	E-MTAB-2600	2019110595153
10	Rosenzweig	Mm	Alzheimer(PDL1)	1920	52634	-	10	Mars-Seq	doi: 10.1038/s41467-019-08352-5	GSE130008	20200421134009
11	Mathys	Mm	Alzheimer (microglia)	2209	23952	-	12	SMART-seq2	doi: 10.1016/j.celrep.2017.09.039	GSE103334	20191026133546
12	Klein	Mm	mESC	2717	24175	4	9	in-drop	doi: 10.1016/j.cell.2015.04.044	GSE65525	20191024222852
13	Zeisel	Mm	Neurons	3005	19972	7	19	C1	doi: 10.1126/science.aaa1934	GSE60361	2020041684528
14	Tirosh-1	Hs	Oligodendroglioma tumors	4348	23686	-	15	Smart-Seq2	doi: 10.1038/nature20123	GSE70630	20191102104935
15	Tirosh-2	Hs	Melanoma	4645	23686	7	19	Smart-Seq2	doi: 10.1126/science.aad0501	GSE72056	2019102482720
16	Marques	Mm	Oligodendrocyte	5069	23556	-	15	C1	doi: 10.1126/science.aaf6463	GSE75330	2019110105653
17	Fan(10X)	Hs	Myeloma-1	1339	33694	-	11	10X	doi: 10.1101/gr.228080	GSE110499	20191026133824
18	Tan	Mm	Immune cells	2018	27998	-	11	10X	doi.org/10.1016/j.celrep.2019.05.064	GSE123400	2019110102532
19	Schafer	Mm	Immune cells	2553	27997	-	16	10X	doi: 10.1038/nature24676	GSM2883183	2019110105256

## Sheet: Other individual tests
other individual tests. Not compared with SCENIC.
	Tissue	Cell #	Gene #	Provided cell types	Predicted Cell type	Seq tech	Paper	Data source	IRIS3 JobID
1	Embryo	49	25737	3	2	immunosurgery	doi: 10.1101/gr.177725.114	GSE57249	2019102482854
2	Pancreatic islet cell	60	180253	6	2	manual dilution	doi: 10.15252/embr.201540946	GSE73727	20191026133354
3	mESC	80	23271	5	2	C1	doi: 10.1038/nature13173	GSE52583	20191024222208
4	Embryo	90	20214	7	3	manual	doi: 10.1038/nsmb.2660	GSE36552	20191020160119
5	Embryo	124	41480	5	4	manual	doi: 10.1016/j.cell.2016.01.047	E-MTAB-3321	2019102482928
6	Immune cells	2654	27998	-	9	10X	doi: 10.1038/s41590-019-0403-4	GSM3568588	20191028150458
7	PBMC	2700	32738	-	13	10X	-	https://support.10xgenomics.com/single-cell-gene-expression/datasets/1.1.0/pbmc3k	2019102895129
8	Immune cells	4958	27998	-	13	10X	doi: 10.1038/s41590-019-0403-4	GSM3568592	20191027235455
9	PMBC	5247	33538	-	15	10X	-	https://support.10xgenomics.com/single-cell-gene-expression/datasets/3.1.0/5k_pbmc_protein_v3	20191027234342
10	Lung	5952	25178	-	8	10X	doi: 10.1126/science.aau0730	GSM3271044	20191102214257
11	Liver cell	7459	15431	-	14	10X	doi: 10.1038/s41422-018-0103-x	GSM3209090	20191102124914
12	Brain	4000	1000	-	13	10X	doi: 10.1038/s41593-019-0539-4	GSE138852	20200229142949
13	Brain	6388	10850	10	14	10X	doi: 10.1038/s41593-019-0539-4	GSE138852	20200229135433
14	Brain	2208	23951	8	17	C1	doi: 10.1016/j.celrep.2017.09.039	GSE103334	20200301174651
15	Bone marrow and/or extramedullary sites	488	55860	-	10	10X	doi: 10.1158/1078-0432.CCR-19-0694	GSE106218	20200229143557
16	Brain	3186	19937	-	11	C1	doi: 10.1038/sdata.2018.160	GSE98816	20200301192512
17	Macrophage	823	21383	-	12	C1	doi: 10.1016/j.cels.2017.03.010	GSE94383	20200301194257
18	Skin	8522	32738	-	26	10X	doi: 10.1183/13993003.02441-2018	https://dom.pitt.edu/rheum/centers-institutes/scleroderma/systemicsclerosiscenter/database/	20200301200342
19	Neonatal mouse cardiac fibroblasts	513	23423	-	8	C1	doi.org/10.1038/nature24454	GSE98567	20200301210428
20	the lymph node	222	23420	-	5	C1	doi.org/10.1016/j.cell.2017.11.036	GSE103753	20200301195705
21	brain dorsal horn	1545	24378	-	9	C1	doi.org/10.1038/s41593-018-0141-1	GSE103840	20200301205134
22	Glioblastoma	155	18445	-	5	-	doi: 10.3390/cancers12020520	GSE139533	20200301195659
23	Human embryonic stem cells	1406	60341	-	11	10X	doi: 10.1101/720870	GSE118412	20200301200124
24	Nephridium	3620	24153	-	15	-		GSE127136	20200301200259
25	Skin	7660	33694	-	16	10X	doi: 10.1038/s41591-019-0733-7	GSE132802	20200229221931
26	Lung	266	11798	-	4	10X	doi: 10.1371/journal.pcbi.1006361	GSE118767	20200301210518
27	Pancreas	7669	48925	-	27	C1	doi: 10.1101/555110	GSE124742	20200301211540
