# Supplementary material for: IRIS3: integrated cell-type-specific regulon inference server from single-cell RNA-Seq
Source: Nucleic Acids Res. 2020 May 18;48(W1):W275–86. doi: 10.1093/nar/gkaa394 (PMC7319566; doi:10.1093/nar/gkaa394)
Supplement: gkaa394_Supplemental_Files [file gkaa394_supplemental_files.zip › Supplementary Table S4.xlsx]

## Sheet: Sheet1
	Dataset	# of active regulon		# of CTSR (adj.p<0.05)		CTSR % (CTSR/# active regulon)		Mean persentage of number of marker gene per CTSR		Average Precision
		IRIS3	SCENIC	IRIS3	SCENIC	IRIS3	SCENIC	IRIS3	SCENIC	IRIS3	SCENIC
1	Guo	161	2709	123	315	0.763975	0.116279	0.392527	0.000941	0.36646	0.129568
2	Fan(C1)	151	1348	67	159	0.443709	0.117953	0.129578	0.001035	0.410596	0.163205
3	Deng	532	4530	271	339	0.509398	0.0748344	0.0529846	0.000596	0.25	0.136865
4	Pollen	381	5269	268	662	0.703412	0.125641	0.0222148	0.000652	0.391076	0.14405
5	Chung	219	1232	128	228	0.584475	0.185065	0.121761	0.001136	0.191781	0.181818
6	Darmanis	175	3969	98	1231	0.56	0.310154	0.178826	0.000831	0.771429	0.104308
7	Usoskin	329	4081	146	577	0.443769	0.141387	0.0546293	0.000614	0.182371	0.0781671
8	Rambow	285	1968	103	488	0.361404	0.247967	0.0719196	0.00312	0.178947	0.268293
9	Kolodziejczyk	219	NA	65	NA	0.296804	0	0.152834	0	0.465753	0
10	Rosenzweig	101	1799	49	392	0.485149	0.217899	0.267188	0.00136	0.980198	0.171206
11	Mathys	130	3618	35	308	0.269231	0.0851299	0.0702722	0.000638	0.546054	0.0771144
12	Klein	175	1440	93	139	0.531429	0.0965278	0.073817	0.000613	0.182371	0.1
13	Zeisel	164	3987	95	189	0.579268	0.0474041	0.245224	0.00123	0.621951	0.196388
14	Tirosh-1	432	7410	287	729	0.664352	0.0983806	0.158542	0.000682	0.152778	0.159919
15	Tirosh-2	137	3794	29	90	0.211679	0.0237217	0.0826673	0.001184	0.70073	0.223247
16	Marques	463	6272	360	217	0.777538	0.0345982	0.262654	0.000944	0.393089	0.15625
17	Fan(10X)	375	3231	166	910	0.442667	0.281647	0.207674	0.001953	0.437333	0.194986
18	Tan	208	3377	63	1110	0.302885	0.328694	0.228993	0.00208	0.620192	0.224756
19	Schafer	429	4950	305	1376	0.710956	0.27798	0.456122	0.001897	0.729604	0.269697
	Average	266.632	3610.22	144.789	525.5	0.507479	0.147961	0.170022	0.00113189	0.451195	0.156834
